# Supplementary material for: Formulation of Ready-to-Eat Soup for the Elderly: Nutritional Composition and Storage Stability Study
Source: Foods. 2023 Apr 18;12(8):1680. doi: 10.3390/foods12081680 (PMC10138097; doi:10.3390/foods12081680)
Supplement: Supplementary file 1 [file foods-12-01680-s001.zip]

Archive with 1 entries (1 files):
- foods-2309331-supplementary.pdf
